# Supplementary material for: Fluoroscopically calibrated 3D-printed patient-specific instruments improve the accuracy of osteotomy during bone tumor resection adjacent to joints
Source: 3D Print Med. 2024 Apr 24;10:15. doi: 10.1186/s41205-024-00216-z (PMC11041006; doi:10.1186/s41205-024-00216-z)
Supplement: Supplementary file 1 — Supplementary Material 1: Original Data of Osteotomy [file 41205_2024_216_MOESM1_ESM.xlsx]

## Sheet: Sheet1
	Location accuracy (mm)	Average distance (mm)	Absolute angle (degree)	Front angle (degree)	Depth angle (degree)
Freehand-1-femur	6.08	2.89	7.94	2.2	7.63
Freehand-1-tibia	6.36334	2.85092	7.96495	3.24552	7.30659
Freehand-2-femur	7.59493	3.29358	10.6071	4.37404	9.70499
Freehand-2-tibia	5.34	2.23	5.98	1.35	5.82
Freehand-3-femur	7.45242	4.30759	12.9515	1.47775	12.8697
Freehand-3-tibia	5.33	2.39	5.55	1.78	5.26
CPSI-1-femur	4.56	2.12	6.74	1.22	6.63
CPSI-1-tibia	4	1.94	3.94	0.05	3.94
CPSI-2-femur	5.22	2.6	8.38	0.37	8.38
CPSI-2-tibia	2.07	0.82	1.42	1.27	0.64
CPSI-3-femur	7.14953	3.1003	6.42186	1.00109	6.34591
CPSI-3-tibia	4.49376	2.08968	6.35203	2.18276	5.98022
FCPSI-1-femur	2.8	1.09	1.92	1.77	0.73
FCPSI-1-tibia	2.77531	1.74386	1.06821	0.661213	0.839903
FCPSI-2-femur	1.93	0.47	0.93	0.7	0.61
FCPSI-2-tibia	3.18	1.44	3.95	0.51	3.92
FCPSI-3-femur	1.90433	0.976503	2.86221	1.92046	2.12269
FCPSI-3-tibia	3.38296	1.87065	2.24703	2.24011	0.207498
